# Supplementary material for: Selective Ablation of BCL11A in Epidermal Keratinocytes Alters Skin Homeostasis and Accelerates Excisional Wound Healing In Vivo
Source: Cells. 2022 Jul 3;11(13):2106. doi: 10.3390/cells11132106 (PMC9265695; doi:10.3390/cells11132106)
Supplement: Supplementary file 1 [file cells-11-02106-s001.zip]

Archive with 1 entries (1 files):
- cells-1769720-supplementary.pdf
